# Supplementary material for: FAT10 is phosphorylated by IKKβ to inhibit the antiviral type-I interferon response
Source: Life Sci Alliance. 2023 Nov 8;7(1):e202101282. doi: 10.26508/lsa.202101282 (PMC10631552; doi:10.26508/lsa.202101282)
Supplement: Supplementary file 3 [file LSA-2021-01282_TableS2.xls]

## Sheet: Tabelle1
	Phosphorylation profile of sample protein “FAT10” in 245 Ser/Thr kinase assays; singlicate measurements
	Sample protein concentration: 5 µg/50 µl
	All values in cpm
					A	B	C	D
	#	Kinase (ProQinase Lot #)	External Vendor Lot #	Enzyme, ng/well	Kinase activity with sample protein	Kinase activity w/o sample protein	sample protein background, median n=3	Kinase activity with sample protein, corrected (A-C)	Activity Ratio (D/B)
	Serine/ Threonine Kinases
0020043100	1	ACV-R1 (Lot001)		20	1066	655	162	904	1.38015
0020043112	2	ACV-R1B (Lot001)	INV_35826	10	796	190	162	634	3.33684
0020043124	3	ACV-R2A (Lot001)	INV_862446	40	861	221	162	699	3.1629
0020043136	4	ACV-R2B (Lot001)	INV_745099	25	399	176	162	237	1.34659
0020043148	5	ACV-RL1 (Lot002)	INV_511550	20	856	247	162	694	2.80972
0020043160	6	AKT1 (Lot007)		25	2350	381	162	2188	5.74278
0020043172	7	AKT2 (Lot003)		200	4957	480	162	4795	9.98958
0020043089	8	AKT3 (Lot004)		10	2521	184	162	2359	12.8207
0020043101	9	AMPK-alpha1 (Lot001)		200	2319	1023	162	2157	2.1085
0020043113	10	ARK5 (Lot002)		100	5559	736	162	5397	7.33288
0020043125	11	ASK1 (Lot001)	INV_666419	2	2127	474	162	1965	4.14557
0020043137	12	Aurora-A (Lot004)		50	2284	1061	162	2122	2
0020043149	13	Aurora-B (Lot008)		100	1466	676	162	1304	1.92899
0020043161	14	Aurora-C (Lot009)		100	1348	522	162	1186	2.27203
0020043173	15	BMPR1A (Lot002)	INV_834034	50	964	245	162	802	3.27347
0020043090	16	B-RAF VE (Lot002)		25	606	209	162	444	2.1244
0020043102	17	B-RAF wt (Lot001)		25	711	534	162	549	1.02809
0020043114	18	BRSK1 (Lot001)	INV_36097	3	2008	146	162	1846	12.6438
0020043126	19	BRSK2 (Lot002)	CAR_08CBS-0302	25	459	95	162	297	3.12632
0020043138	20	BUB1B (Lot002)	CAR_08CBS-1281	35	13174	276	162	13012	47.1449
0020043150	21	CAMK1D (Lot001)	INV_33214	100	28643	663	162	28481	42.9578
0020043162	22	CAMK2A (Lot001)	INV_28192	2	18992	354	162	18830	53.1921
0020043174	23	CAMK2B (Lot001)	INV_35330	100	2739	540	162	2577	4.77222
0020043091	24	CAMK2D (Lot001)	INV_31647	1	62122	667	162	61960	92.8936
0020043103	25	CAMK2G (Lot001)	MIL_D8NN026U	5	2751	139	162	2589	18.6259
0020043115	26	CAMK4 (Lot001)	INV_35391	75	27138	509	162	26976	52.998
0020043127	27	CAMKK1 (Lot001)	INV_406782	30	2321	168	162	2159	12.8512
0020043139	28	CAMKK2 (Lot001)	INV_35319	10	2105	320	162	1943	6.07188
0020043151	29	CDC42BPA (Lot001)	INV_36844	10	1565	212	162	1403	6.61792
0020043163	30	CDC42BPB (Lot001)		25	578	197	162	416	2.11168
0020043175	31	CDC7/ASK (Lot001)	CAR_10CBS-0119	10	3212	132	162	3050	23.1061
0020043092	32	CDK1/CycA (Lot005)		15	1836	294	162	1674	5.69388
0020043104	33	CDK1/CycE (Lot001)		50	1165	263	162	1003	3.81369
0020043116	34	CDK16/CycY (Lot001)		20	631	312	162	469	1.50321
0020043128	35	CDK1CycB1 (Lot025)		25	1139	301	162	977	3.24585
0020043140	36	CDK2/CycA (Lot005)		50	777	423	162	615	1.4539
0020043152	37	CDK2/CycE (Lot009)		10	480	224	162	318	1.41964
0020043164	38	CDK3/CycE (Lot001)		10	318	360	162	156	0.433333
0020043176	39	CDK4/CycD1 (Lot007)		25	155	104	162	-7	-0.0673077
0020043093	40	CDK4/CycD3 (Lot001)		10	190	165	162	28	0.169697
0020043105	41	CDK5/p25NCK (Lot001)		15	348	193	162	186	0.963731
0020043117	42	CDK5/p35NCK (Lot001)		15	338	247	162	176	0.712551
0020043129	43	CDK6/CycD1 (Lot004)		200	323	193	162	161	0.834197
0020043141	44	CDK6/CycD3 (Lot003)	CAR_09CBS-0622	20	1820	119	162	1658	13.9328
0020043153	45	CDK7CycH (Lot002)		50	570	486	162	408	0.839506
0020043165	46	CDK8/CycC (Lot002)		50	795	252	162	633	2.5119
0020043177	47	CDK9/CycK (Lot001)	INV_35774	40	338	149	162	176	1.18121
0020043094	48	CDK9/CycT (Lot004)		15	678	279	162	516	1.84946
0020043106	49	CHK1 (Lot002)		50	3387	744	162	3225	4.33468
0020043118	50	CHK2 (Lot002)	INV_31541	10	5557	197	162	5395	27.3858
0020043130	51	CK1-alpha1 (Lot001)		100	2057	399	162	1895	4.74937
0020043142	52	CK1-delta (Lot001)	INV_33225	5	934	254	162	772	3.03937
0020043154	53	CK1-epsilon (Lot001)	INV_31778	2.5	552	297	162	390	1.31313
0020043166	54	CK1-gamma1 (Lot001)	INV_34360	5	758	212	162	596	2.81132
0020043178	55	CK1-gamma2 (Lot001)	INV_31770	10	453	212	162	291	1.37264
0020043095	56	CK1-gamma3 (Lot001)	INV_34380	5	462	200	162	300	1.5
0020043107	57	CK2-alpha1 (Lot003)		20	553	257	162	391	1.5214
0020043119	58	CK2-alpha2 (Lot001)		50	398	193	162	236	1.2228
0020043131	59	CLK1 (Lot001)		400	3962	610	162	3800	6.22951
0020043143	60	CLK2 (Lot001)	INV_271879	2	1143	146	162	981	6.71918
0020043155	61	CLK3 (Lot002)		10	789	850	162	627	0.737647
0020043167	62	CLK4 (Lot001)	INV_34379	100	493	225	162	331	1.47111
0020043179	63	COT (Lot018)		300	2985	1804	162	2823	1.56486
0020043096	64	DAPK1 (Lot002)		40	1122	387	162	960	2.48062
0020043108	65	DAPK2 (Lot001)	INV_32159	10	1267	520	162	1105	2.125
0020043120	66	DAPK3 (Lot001)	INV_33763	10	2380	136	162	2218	16.3088
0020043132	67	DCAMKL2 (Lot001)	INV_35320	20	12399	203	162	12237	60.2808
0020043144	68	DMPK (Lot001)	INV_34024	80	263	165	162	101	0.612121
0020043156	69	DNA-PK (Lot001)	INV_727478	10	7162	1035	162	7000	6.76329
0020043168	70	DYRK1A (Lot002)	INV_38993	10	885	322	162	723	2.24534
0020043180	71	DYRK1B (Lot001)	INV_450178	2	1424	154	162	1262	8.19481
0020043097	72	DYRK2 (Lot001)	CAR_09CBS-1249B	4	1090	309	162	928	3.00324
0020043109	73	DYRK3 (Lot001)	INV_290370	3	1134	235	162	972	4.13617
0020043121	74	DYRK4 (Lot002)	INV_37361	50	173	131	162	11	0.0839695
0020043133	75	EEF2K (Lot001)	INV_38185	8	164	116	162	2	0.0172414
0020043145	76	EIF2AK2 (Lot001)	INV_374655	10	5187	144	162	5025	34.8958
0020043157	77	EIF2AK3 (Lot001)	INV_390343Z2C	20	1895	269	162	1733	6.44238
0020043169	78	ERK1 (Lot002)		20	171	127	162	9	0.0708661
0020043181	79	ERK2 (Lot004)		10	228	185	162	66	0.356757
0020043098	80	ERK7 (Lot002)		50	2019	573	162	1857	3.24084
0020043110	81	GRK2 (Lot001)	INV_31090	50	396	304	162	234	0.769737
0020043122	82	GRK3 (Lot001)	INV_34008	10	276	111	162	114	1.02703
0020043134	83	GRK4 (Lot002)	INV_401163	5	868	190	162	706	3.71579
0020043146	84	GRK5 (Lot001)	INV_38284	5	530	197	162	368	1.86802
0020043158	85	GRK6 (Lot002)	INV_37437	15	340	119	162	178	1.4958
0020043170	86	GRK7 (Lot001)	INV_34013	5	247	219	162	85	0.388128
0020043182	87	GSG2 (Lot002)	INV_869949	7	1344	436	162	1182	2.71101
0020043099	88	GSK3-alpha (Lot001)	INV_29135	50	3679	518	162	3517	6.78958
0020043111	89	GSK3-beta (Lot003)		50	353	250	162	191	0.764
0020043123	90	HIPK1 (Lot001)	INV_37497	20	539	181	162	377	2.08287
0020043135	91	HIPK2 (Lot001)	INV_452552	20	329	143	162	167	1.16783
0020043147	92	HIPK3 (Lot001)	INV_35332	20	450	212	162	288	1.35849
0020043159	93	HIPK4 (Lot001)	INV_719847	20	518	178	162	356	2
0020043171	94	HRI (Lot001)		80	1138	316	162	976	3.08861
020043183	95	IKK-alpha (Lot003)	INV_447027	50	637	171	162	475	2.77778
0020042812	96	IKK-beta (Lot005)		100	1169	471	162	1007	2.138
0020042824	97	IKK-epsilon (Lot007)		20	1163	526	162	1001	1.90304
0020042836	98	IRAK1 (Lot002)	INV_472069	20	4929	307	162	4767	15.5277
0020042848	99	IRAK4 (Lot006)		10	2323	396	162	2161	5.45707
0020042860	100	JNK1 (Lot005)		5	536	114	162	374	3.2807
0020042872	101	JNK2 (Lot003)		5	1730	203	162	1568	7.72414
0020042884	102	JNK3 (Lot001)		5	425	225	162	263	1.16889
0020042801	103	LIMK1 (Lot001)	INV_367810	50	3131	210	162	2969	14.1381
0020042813	104	LIMK2 (Lot001)	INV_355434	150	4350	1228	162	4188	3.41042
0020042825	105	LRRK G2019S (Lot001)	INV_513572	5	605	151	162	443	2.93377
0020042837	106	LRRK2 I2020T (Lot001)	INV_586693	50	474	113	162	312	2.76106
0020042849	107	LRRK2 R1441C (Lot001)	INV_612366	50	164	125	162	2	0.016
0020042861	108	LRRK2 wt (Lot002)	INV_698199	75	248	140	162	86	0.614286
0020042873	109	MAP3K1 (Lot001)		10	3212	245	162	3050	12.449
0020042885	110	MAP3K10 (Lot001)	INV_34554	25	159	77	162	-3	-0.038961
0020042802	111	MAP3K11 (Lot001)	INV_34029	25	874	115	162	712	6.1913
0020042814	112	MAP3K7/MAP3K7IP1 (Lot001)	INV_452618	10	256	111	162	94	0.846847
0020042826	113	MAP3K9 (Lot002)	INV_762486	15	3744	320	162	3582	11.1937
0020042838	114	MAP4K2 (Lot001)	INV_35217	4	2910	316	162	2748	8.6962
0020042850	115	MAP4K4 (Lot001)	INV_33761	5	4611	284	162	4449	15.6655
0020042862	116	MAP4K5 (Lot001)	INV_33456	3	3470	244	162	3308	13.5574
0020042874	117	MAPKAPK2 (Lot004)		10	639	381	162	477	1.25197
0020042886	118	MAPKAPK3 (Lot001)		10	25280	309	162	25118	81.288
0020042803	119	MAPKAPK5 (Lot005)		20	425	126	162	263	2.0873
0020042815	120	MARK1 (Lot001)		100	7929	1016	162	7767	7.64469
0020042827	121	MARK2 (Lot002)	INV_503177	5	1676	158	162	1514	9.58228
0020042839	122	MARK3 (Lot001)		100	10205	1125	162	10043	8.92711
0020042851	123	MARK4 (Lot001)	INV_304213	5	293	179	162	131	0.731844
0020042863	124	MEK1 wt (Lot002)		50	885	276	162	723	2.61957
0020042875	125	MEK2 (Lot001)	INV_32519	100	1126	266	162	964	3.62406
0020042887	126	MEK5 (Lot005)		100	3810	166	162	3648	21.9759
0020042804	127	MEKK2 (Lot003)	INV_34361	15	1183	396	162	1021	2.57828
0020042816	128	MEKK3 (Lot001)	INV_34560	15	1572	370	162	1410	3.81081
0020042828	129	MELK (Lot001)		100	6405	174	162	6243	35.8793
0020042840	130	MINK1 (Lot002)		10	2799	298	162	2637	8.84899
0020042852	131	MKK4 (Lot004)		50	1144	300	162	982	3.27333
0020042864	132	MKK6SDTD (Lot001)		50	166	157	162	4	0.0254777
0020042876	133	MKK7 (Lot002)		150	1321	288	162	1159	4.02431
0020042888	134	MKNK1 (Lot001)	INV_652363	15	944	266	162	782	2.93985
0020042805	135	MKNK2 (Lot001)	INV_504229	10	2656	430	162	2494	5.8
0020042817	136	MLK4 (Lot002)		50	611	193	162	449	2.32642
0020042829	137	MST1 (Lot002)		5	10643	667	162	10481	15.7136
0020042841	138	MST2 (Lot003)		10	7968	431	162	7806	18.1114
0020042853	139	MST3 (Lot001)	INV_32932	20	1866	307	162	1704	5.55049
0020042865	140	MST4 (Lot001)		100	2783	347	162	2621	7.55331
0020042877	141	mTOR (Lot001)	INV_533404	20	352	231	162	190	0.822511
0020042889	142	MYLK (Lot001)	INV_36152	25	3536	796	162	3374	4.23869
0020042806	143	MYLK2 (Lot001)		2.5	25227	250	162	25065	100.26
0020042818	144	MYLK3 (Lot001)	INV_34028	50	1350	773	162	1188	1.53687
0020042830	145	NEK1 (Lot001)	INV_35267	5	17162	960	162	17000	17.7083
0020042842	146	NEK11 (Lot001)	INV_38163	25	1584	375	162	1422	3.792
0020042854	147	NEK2 (Lot002)		50	18030	1974	162	17868	9.05167
0020042866	148	NEK3 (Lot001)	INV_34362	10	5369	378	162	5207	13.7751
0020042878	149	NEK4 (Lot002)	INV_35817	4	2218	281	162	2056	7.31673
0020042890	150	NEK6 (Lot001)		20	884	225	162	722	3.20889
0020042807	151	NEK7 (Lot002)		25	266	444	162	104	0.234234
0020042819	152	NEK9 (Lot001)	INV_38162	2	12154	760	162	11992	15.7789
0020042831	153	NIK (Lot003)		350	4549	4806	162	4387	0.912817
0020042843	154	NLK (Lot002)		10	440	247	162	278	1.12551
0020042855	155	p38-alpha (Lot005)		10	247	169	162	85	0.502959
0020042867	156	p38-beta (Lot004)		3	1191	160	162	1029	6.43125
0020042879	157	p38-delta (Lot001)		2	321	428	162	159	0.371495
0020042891	158	p38-gamma (Lot001)	INV_32881	5	155	86	162	-7	-0.0813953
0020042808	159	PAK1 (Lot002)		15	252	145	162	90	0.62069
0020042820	160	PAK2 (Lot001)		25	330	252	162	168	0.666667
0020042832	161	PAK3 (Lot001)		20	634	440	162	472	1.07273
0020042844	162	PAK4 (Lot004)		50	854	480	162	692	1.44167
0020042856	163	PAK6 (Lot001)		25	516	197	162	354	1.79695
0020042868	164	PAK7 (Lot001)		15	480	252	162	318	1.2619
0020042880	165	PASK (Lot001)	INV_34883	50	3340	293	162	3178	10.8464
0020042892	166	PBK (Lot003)		200	1604	271	162	1442	5.32103
0020042809	167	PDK1 (Lot002)		20	804	358	162	642	1.7933
0020042821	168	PHKG1 (Lot001)	INV_34488	5	1227	239	162	1065	4.45607
0020042833	169	PHKG2 (Lot001)	INV_37321	10	1892	383	162	1730	4.51697
0020042845	170	PIM1 (Lot003)		2	719	167	162	557	3.33533
0020042857	171	PIM2 (Lot002)		50	891	120	162	729	6.075
0020042869	172	PIM3 (Lot007)		25	982	226	162	820	3.62832
0020042881	173	PKA (Lot002)	INV_37377	5	28143	99	162	27981	282.636
0020042893	174	PKC-alpha (Lot005)		2.5	4041	415	162	3879	9.34699
0020042810	175	PKC-beta1 (Lot004)		2.5	5042	356	162	4880	13.7079
0020042822	176	PKC-beta2 (Lot003)		5	5219	291	162	5057	17.378
0020042834	177	PKC-delta (Lot004)		25	1969	672	162	1807	2.68899
0020042846	178	PKC-epsilon (Lot006)		10	8402	929	162	8240	8.86975
0020042858	179	PKC-eta (Lot005)		10	5684	484	162	5522	11.4091
0020042870	180	PKC-gamma (Lot007)		10	2290	286	162	2128	7.44056
0020042882	181	PKC-iota (Lot006)		50	1380	534	162	1218	2.2809
0020042894	182	PKC-mu (Lot004)		20	1558	275	162	1396	5.07636
0020042811	183	PKC-nu (Lot002)		50	4019	310	162	3857	12.4419
0020042823	184	PKC-theta (Lot008)		2.5	9351	392	162	9189	23.4413
0020042835	185	PKC-zeta (Lot005)		50	4840	1727	162	4678	2.70874
0020042847	186	PKC-zeta wt aa184-592 (Lot001)		10	925	523	162	763	1.45889
0020042859	187	PKMYT1 (Lot002)	CAR_09CBS-0180	35	2567	203	162	2405	11.8473
	188	PKN3 (Lot002)	CAR_09CBS-1290	20	698	116	162	536	4.62069
	189	PLK1 (Lot013)		50	1004	387	162	842	2.17571
	190	PLK3 (Lot001)		30	1581	572	162	1419	2.48077
	191	PRK1 (Lot004)		25	941	252	162	779	3.09127
	192	PRK2 (Lot001)	INV_34557	20	819	115	162	657	5.71304
	193	PRKD2 (Lot001)	INV_34015	5	3167	258	162	3005	11.6473
	194	PRKG1 (Lot001)	INV_36099	12.5	4304	296	162	4142	13.9932
	195	PRKG2 (Lot002)	INV_273926	1	6264	152	162	6102	40.1447
	196	PRKX (Lot001)	INV_34283	10	2155	155	162	1993	12.8581
	197	RAF1 YDYD (Lot001)		10	380	167	162	218	1.30539
	198	RIPK2 (Lot003)		50	4217	242	162	4055	16.7562
	199	RIPK5 (Lot001)	INV_38724	10	4082	507	162	3920	7.73176
	200	ROCK1 (Lot001)	INV_37178	4	3422	92	162	3260	35.4348
	201	ROCK2 (Lot002)		2.5	3614	245	162	3452	14.0898
	202	RPS6KA1 (Lot002)	INV_386267	10	5694	167	162	5532	33.1257
	203	RPS6KA2 (Lot001)	INV_34468	10	1962	284	162	1800	6.33803
	204	RPS6KA3 (Lot002)	INV_37397	5	3920	111	162	3758	33.8559
	205	RPS6KA4 (Lot001)	INV_34070	50	2444	484	162	2282	4.71488
	206	RPS6KA5 (Lot001)	INV_33702	25	5481	186	162	5319	28.5968
	207	RPS6KA6 (Lot001)	INV_37496	2	4279	158	162	4117	26.057
	208	S6K (Lot006)		50	574	447	162	412	0.9217
	209	S6K-beta (Lot002)	INV_34389	100	1311	281	162	1149	4.08897
	210	SAK (Lot003)		100	7621	1001	162	7459	7.45155
	211	SGK1 (Lot005)		50	516	170	162	354	2.08235
	212	SGK2 (Lot001)	INV_34433	20	5897	135	162	5735	42.4815
	213	SGK3 (Lot004)		50	1021	294	162	859	2.92177
	214	SIK1 aa1-350 (Lot003)		50	1739	132	162	1577	11.947
	215	SIK2 (Lot001)		10	935	294	162	773	2.62925
	216	SLK (Lot001)	INV_34390	25	5716	133	162	5554	41.7594
	217	SNARK (Lot001)		200	12008	1806	162	11846	6.55925
	218	SNK (Lot007)		50	1960	499	162	1798	3.60321
	219	SRPK1 (Lot001)		25	1695	222	162	1533	6.90541
	220	SRPK2 (Lot001)		20	711	175	162	549	3.13714
	221	STK17A (Lot001)	INV_33789	25	724	197	162	562	2.85279
	222	STK23 (Lot002)	INV_285180	25	1731	405	162	1569	3.87407
	223	STK25 (Lot001)	INV_33163	20	1826	336	162	1664	4.95238
	224	STK33 (Lot001)	INV_36048	50	3572	340	162	3410	10.0294
	225	STK39 (Lot001)	CAR_08CBS-0864	50	4984	621	162	4822	7.7649
	226	TAOK2 (Lot001)	INV_622141	20	6321	189	162	6159	32.5873
	227	TAOK3 (Lot005)		50	1385	216	162	1223	5.66204
	228	TBK1 (Lot004)		5	1159	318	162	997	3.13522
	229	TGFB-R1 (Lot003)		10	113	107	162	-49	-0.457944
	230	TGFB-R2 (Lot001)	CAR_09CBS-0960	10	230	139	162	68	0.489209
	231	TLK1 (Lot002)		15	1623	359	162	1461	4.06964
	232	TLK2 (Lot002)		10	3978	256	162	3816	14.9062
	233	TSF1 (Lot002)		25	474	98	162	312	3.18367
	234	TSK2 (Lot002)		25	11469	453	162	11307	24.9603
	235	TSSK1 (Lot001)	INV_31989	5	26057	89	162	25895	290.955
	236	TTBK1 (Lot004)		10	4313	168	162	4151	24.7083
	237	TTBK2 (Lot002)	CAR_08CBS-1131	5	1309	191	162	1147	6.00524
	238	TTK (Lot003)		100	6154	2014	162	5992	2.97517
	239	VRK1 (Lot001)		50	6849	3762	162	6687	1.77751
	240	VRK2 (Lot001)	CAR_08CBS-0814	20	5440	334	162	5278	15.8024
	241	WEE1 (Lot005)		200	2651	642	162	2489	3.87695
	242	WNK1 (Lot001)		50	424	114	162	262	2.29825
	243	WNK2 (Lot001)	INV_35976	40	5548	249	162	5386	21.6305
	244	WNK3 (Lot001)	INV_36047	10	3449	216	162	3287	15.2176
	245	ZAK (Lot001)	INV_34603	4	2747	337	162	2585	7.67062
